# Supplementary material for: A Novel Legionella Genomic Island Encodes a Copper-Responsive Regulatory System and a Single Icm/Dot Effector Protein Transcriptionally Activated by Copper
Source: mBio. 2020 Jan 28;11(1):e03232-19. doi: 10.1128/mBio.03232-19 (PMC6989116; doi:10.1128/mBio.03232-19)
Supplement: DATA SET S1 [file mBio.03232-19-sd001.xlsx]

## Sheet: Strains
Dataset S1: Strains used in this study
Strain name	Feature(s)	Reference or source
Legionella pneumophila
JR32	Homogeneous salt-sensitive isolate of Philadelphia-1 Smr r-, m+	1
GS3011	JR32 icmT::Km	2
AA-lpg0714	JR32 lciS::Km	This study
HK-lpg0715	JR32 lciR::Km	3
ML-lpg0716	JR32 lciE::Km	This study
ML-lpg0714-716	JR32 lciRS-lciE::Km	This study
ZT-Fis1	JR32 fis1::Km	4
ZT-Fis2	JR32 fis2::Km	4
ZT-Fis3	JR32 fis3::Km	4
ZB-lpg0140-Km	JR32 cetLp1::Km	5
MW-lpg0140::Km-∆lpg2888	JR32 cetLp1::Km and clean deletion in lpg2888	This study
ML-∆lpg2888-∆lpg0716-lpg0140:Km	JR32 cetLp1::Km and clean deletion in lpg2888 and lciE	This study
Escherichia coli
MC1022	araD139 ∆(ara leu)7697 ∆(lacZ)M15 galU galK strA	6
MC1061	araD139 ∆(ara leu)7697 ∆lacX74 galU galK strA	7
BL21(DE3)	∆lon, ∆ompT, T7 polymerase under lacUV5 promoter	8
∆galM	BW25113 - rrnB3 ΔlacZ4787 hsdR514 Δ(araBAD)567 Δ(rhaBAD)568 rph-1 galM::Km	9
∆cusC	BW25113 - rrnB3 ΔlacZ4787 hsdR514 Δ(araBAD)567 Δ(rhaBAD)568 rph-1 cusC::Km	9
∆cusR	BW25113 - rrnB3 ΔlacZ4787 hsdR514 Δ(araBAD)567 Δ(rhaBAD)568 rph-1 cusR::Km	9
∆cusS	BW25113 - rrnB3 ΔlacZ4787 hsdR514 Δ(araBAD)567 Δ(rhaBAD)568 rph-1 cusS::Km	9
1. Sadosky, A.B., Wiater, L.A., and Shuman, H.A. 1993. Identification of Legionella pneumophila genes required for growth within and killing of human macrophages. Infect Immun 61: 5361-5373.
2. Segal, G. and H. A. Shuman. Intracellular multiplication and human macrophage killing by Legionella pneumophila are inhibited by conjugal components of IncQ plasmid RSF1010. Mol. Microbiol. 30, (1998) 197-208.
3. Zusman, T., G. Aloni, E. Halperin, H. Kotzer, E. Degtyar, M. Feldman and G. Segal. The response regulator PmrA is a major regulator of the icm/dot type-IV secretion system in Legionella pneumophila and Coxiella burnetii. Mol. Microbiol. (2007) 63:1508-1523.
4. Zusman T, Speiser Y, Segal G. 2014. Two Fis regulators directly repress the expression of numerous effector-encoding genes in Legionella pneumophila. J Bacteriol 196:4172-4183.
5. Burstein D, Amaro F, Zusman T, Lifshitz Z, Cohen O, Gilbert AJ, Pupko T, Shuman HA, Segal G. 2016. Genomic analysis of 38 Legionella species identifies large and diverse effector repertoires. Nature Genetics 48:167-175.
6. Casadaban, M.J., Chou, J., and Cohen, S.N. 1980. In vitro gene fusions that join an enzymatically active beta-galactosidase segment to amino-terminal fragments of exogenous proteins: Escherichia coli plasmid vectors for the detection and cloning of translational initiation signals. J Bacteriol 143: 971-980.
7. Casadaban, M.J., and Cohen, S.N. 1980. Analysis of gene control signals by DNA fusion and cloning in Escherichia coli. J Mol Biol 138: 179-207.
8. Studier FW, Moffatt BA. 1986. Use of bacteriophage T7 RNA polymerase to direct selective high-level expression of cloned genes. J Mol Biol. 189:113-130.
9. Baba T, Ara T, Hasegawa M, Takai Y, Okumura Y, Baba M, Datsenko KA, Tomita M, Wanner BL, Mori H. Construction of Escherichia coli K-12 in-frame, single-gene knockout mutants: the Keio collection. Mol Syst Biol. 2006;2:2006.0008.

## Sheet: Plasmids
Dataset S1: Plasmids used in this study
lpg#	Gene	Plasmids	Description	Reference
lacZ fusions
lpg0715	lciR	pJV-lpg0715-lacZ	The regulatory region of lciR in pGS-lac-02	This study
lpg0716	lciE	pYF-lpg0716-lacZ	The regulatory region of lciE in pGS-lac-02	This study
lpg0716	lciE	pML-lpg0716-EcoRImut-E3-LacZ	The regulatory region of lciE containing lciRS in pGS-lac-02	This study
lciE-lacZ fusions containing mutations in the putative LciR regulatory elements
lpg0716	lciE	pML-lpg0716-mut2-LacZ	pYF-lpg0716-lacZ with ACA to TTT mutation at its LciR site	This study
		pML-lpg0716-mut3-LacZ	pYF-lpg0716-lacZ with TGT to CCC mutation at its LciR site	This study
		pML-lpg0716-mut5-LacZ	pYF-lpg0716-lacZ with TCA to GGG mutation at its LciR site	This study
		pML-lpg0716-mut6-LacZ	pYF-lpg0716-lacZ with CAG to TTT mutation at its LciR site	This study
lciE-lacZ fusions containing mutations in the putative Fis regulatory elements
lpg0716	lciE	pML-lpg0716-fis mut1-lacZ	pYF-lpg0716-lacZ with TCA to TGA mutation at its Fis site	This study
		pML-lpg0716-fis mut2B-lacZ	pYF-lpg0716-lacZ with GCT to GGT mutation at its Fis site	This study
		pML-lpg0715-fis mut1-E3-LacZ	pML-lpg0716-EcoRImut-E3-LacZ with ACA to AGA mutation at its Fis site of lciR	This study
lciR-lacZ fusions containing mutations in the putative Fis regulatory elements
lpg0715	lciR	pML-lpg0715-fis mut1-lacZ	pJV-lpg0715-lacZ with ACA to AGA mutation at its Fis site	This study
		pML-lpg0715-fis mut2-lacZ	pJV-lpg0715-lacZ with AGC to ACC mutation at its Fis site	This study
		pML-lpg0715-fis mut1+2-lacZ	pJV-lpg0715-lacZ with ACA to AGA and AGC to ACC mutations at its Fis sites	This study
lciE-lacZ fusions containing mutations in lciR and lciS coding sequence
lpg0716	lciE	pML-lpg0715-D2A-E3LacZ	lciR with D51A mutation in pML-lpg0716-EcoRImut-E3-LacZ	This study
		pML-lpg0714-H2A-E3LacZ	lciS with H148A mutation in pML-lpg0716-EcoRImut-E3-LacZ	This study
		pML-0714-H1mut-E3-LacZ	lciS with H43A mutation in pML-lpg0716-EcoRImut-E3-LacZ	This study
		pML-0714-H2mut-E3-LacZ	lciS with H44A mutation in pML-lpg0716-EcoRImut-E3-LacZ	This study
		pML-lpg0714-H3mut-E3LacZ	lciS with H46A mutation in pML-lpg0716-EcoRImut-E3-LacZ	This study
		pML-0714-Nmut-E3LacZ	lciS with N48A mutation in pML-lpg0716-EcoRImut-E3-LacZ	This study
		pML-0714-Emut-E3LacZ	lciS with E50A mutation in pML-lpg0716-EcoRImut-E3-LacZ	This study
		pML-0714-Hmut-E3LacZ	lciS with H51A mutation in pML-lpg0716-EcoRImut-E3-LacZ	This study
		pML-0714-Cmut-E3LacZ	lciS with C60A mutation in pML-lpg0716-EcoRImut-E3-LacZ	This study
		pML-0714-HHHmut-E3LacZ	lciS with H43A, H44A and H46A mutations in pML-lpg0716-EcoRImut-E3-LacZ	This study
Construction of deletion mutants
lpg0714	lciS	pAA-lpg0714-Up	The upstream region of lciS in pUC-18	This study
		pAA-lpg0714-Dw	The downstream region of lciS in pUC-18	This study
		pAA-lpg0714-Km	The upstream and downstream region of lciS with the Km-cassette between them in pUC-18	This study
		pAA-lpg0714-pLAW	The insert of pAA-lpg0714-Km in pLAW344	This study
lpg0716	lciE	pMLpUC18-lpg0716-Up	The upstream region of lciE in pUC-18	This study
		pMLpUC18-lpg0716-Dw	The downstream region of lciE in pUC-18	This study
		pMLpUC18+0716Up-Km-Dw	The upstream and downstream region of lciE with the Km-cassette between them in pUC-18	This study
		pMLpLAW344-0716-Up-Km-Dw	The insert of pMLpUC18+0716Up-Km-Dw in pLAW344	This study
		pMLpGY100+lpg0716-Up-Km-Dw	The insert of pMLpUC18+0716Up-Km-Dw in pGY100	This study
		pMLpGY100+lpg0176-UP+Dw	The insert of pMLpGY100+lpg0716-Up-Km-Dw withou the Km-cassette	This study
lpg0714-6	lciSRE	pAA-lpg0714-Dw	The downstream region of lciS in pUC-18	This study
		pMLpUC18-lpg0716-Dw	The downstream region of lciE in pUC-18	This study
		pMLpUC18+0714Dw-Km-0716Dw	The downstream region of lciS and downstream region of lciE with the Km-cassette between them in pUC-18	This study
		pMLpLAW344-0714Dw-Km-0716Dw	The insert of pMLpUC18+0714Dw-Km-0716Dw in pLAW344	This study
lpg2888		pZB-18-lpg2888-UP	The upstream region of lpg2888 in pUC-18	This study
		pZB-18-lpg2888-DW	The downstream region of lpg2888 in pUC-18	This study
		pMW-18-∆lpg2888-3W	The upstream and downstream regions of lpg2888 in pUC-18	This study
		pMW-100-∆lpg2888	The insert of pMW-18-∆lpg2888-3W in pGY100	This study
His tagged LciR
lpg0715	lciR	pML-pET15b+lpg0715	lciR in pET-15b	This study
Vectors
		pMMB207C	oriV(RSF1010) IncQ ΔmobA, lacIq Cmr Ptac oriT MCS	1
		pGS-lac-02	oriV(RSF1010) with a promoterless lacZ gene Cmr	2
		pUC-18	oriR(colEI), MCS, Apr	3
		pLAW344	oriR(colEI) sacB MCS oriT(RK2) Cmr Apr	4
		pET-15b	oriR(colEI) Apr, pT7, N-terminal His6 tag	Novagen
		pGY100	oriR6K sacB Cmr	5
1. Charpentier X, Faucher SP, Kalachikov S, Shuman HA. 2008. Loss of RNase R induces competence development in Legionella pneumophila. J Bacteriol 190:8126-8136.
2.Gal-Mor O, Zusman T, Segal G. 2002. Analysis of DNA regulatory elements required for expression of the Legionella pneumophila icm and dot virulence genes. J Bacteriol 184:3823-3833.
3. Yanish-Perron C, Viera J, Messing J. 1985. Improved M13 phage cloning vectors and host strains: nucleotide sequences of the M13mp18 and pUC19 vectors. Gene 33:103-119.
4. Sadosky, A.B., Wiater, L.A., and Shuman, H.A. 1993. Identification of Legionella pneumophila genes required for growth within and killing of human macrophages. Infect Immun 61: 5361-5373.
5. Zusman T, Yerushalmi G, Segal G. 2003. Functional similarities between the icm/dot pathogenesis systems of Coxiella burnetii and Legionella pneumophila. Infect Immun 71: 3714-3723.

## Sheet: Primers
Dataset S1: Primers used in this study
lpg#	Gene	Plasmid	Primer name	Sequence (5'-3')
lacZ fusions
lpg0715	lciR	pJV-lpg0715-lacZ	lpg0715-lacZ-EcoRI	GCACGAATTCTTTGCTAAACCTTTACCACG
			lpg0715-lacZ-BamHI	GACCGGATCCCCTTCAACAATTAATAATCGCAT
lpg0716	lciE	pYF-lpg0716-lacZ	lpg0716-lacZ-EcoRI	GCACGAATTCTGAGATTCGATAGATTGC
			lpg0716-lacZ-BamHI	GACCGGATCCCCACCTGACTCGTTTTTGCTCA
lpg0716	lciE	pML-lpg0716-EcoRImut-E3-LacZ	lpg0716-lacZ-EcoRI-3	GCACGAATTCGGTTTCGGATAGATGAAATACA
			lpg0715-EcoRI-mut-F	GCAAAAGAATTTATGTTATTGACGTTTATGTTGAA
			lpg0715-EcoRI-mut-R	CGTCAATAACATAAATTCTTTTGCTGTTAAAGGC
			lpg0716-lacZ-BamHI	GACCGGATCCCCACCTGACTCGTTTTTGCTCA
lacZ fusions containing mutations at the regulatory region
lpg0716	lciE	pML-lpg0716-mut2-LacZ	lpg0715-mut2-F	CATCAAGATTTTTAAATTGTAATCTAATTCATTATGATG
			lpg0715-mut2-R	TAGATTACAATTTAAAAATCTTGATGTCACTCTTCTGAC
		pML-lpg0716-mut3-LacZ	lpg0715-mut3-F	GATTACAAAATCCCAATCTAATTCATTATGATGATTAGCA
			lpg0715-mut3-R	GAATTAGATTGGGATTTTGTAATCTTGATGTCACTCT
		pML-lpg0716-mut5-LacZ	lpg0715-mut5-F	CTGTCAGAAGAGCCCCATCAAGATTACAAAATTGTAATCTA
			lpg0715-mut5-R	CTTGATGGGGCTCTTCTGACAGATTTAATTGC
		pML-lpg0716-mut6-LacZ	lpg0715-mut6-F	GCAATTAAATAAATCAGAAGAGTGACATCAAGATT
			lpg0715-mut6-R	GTCACTCTTCTGATTTATTTAATTGCTTATTATTAATTCATTTA
		pML-lpg0716-fis mut1-lacZ	Lpg0716-FIS-mut1	GACCGGATCCCCACCTGACTCGTTTTTGCTCATATTAGTATCATCAAACAATTAAATCAATTAATAATAAGCAATTAAATCTGT
		pML-lpg0716-fis mut2B-lacZ	Lpg0716-FIS-mut2b	GACCGGATCCCCACCTGACTCGTTTTTGCTCATATTAGTATCATCAAACAATTAAATGAATTAATAATAACCAATTAAATCTGTCAGAAGAGTGAC
		pML-lpg0715-fis mut1-E3-LacZ	Lpg0715-FIS-Mut1-F	CATAATGCCGTTGTCTTCAAATTATGCTCAATTGTAGCATAAAAATG
			Lpg0715-FIS-Mut1-R	GCATAATTTGAAGACAACGGCATTATGCGATTATTAATTG
lpg0715	lciR	pML-lpg0715-fis mut1-lacZ	Lpg0715-FIS-mut1	GACCGGATCCCCTTCAACAATTAATAATCGCATAATGCCGTTGTCTTCAAATTATGCTCAATTGTAGC
		pML-lpg0715-fis mut2-lacZ	Lpg0715-FIS-mut2	GACCGGATCCCCTTCAACAATTAATAATCGCATAATGCCGTTGTGTTCAAATTATGCTCAATTGTAGCATAAAAATGGTAATCATCATAATGAATTAGATTAC
lacZ fusions containing mutations in LciR and LciS
lpg0716	lciE	pML-lpg0715-D2A-E3LacZ	lpg0715-D2A-F	GCTGTTGTTTTAGCCGTTATGTTACCCATAATGGATG
			lpg0715-D2A-R	GTAACATAACGGCTAAAACAACAGCATCGTAGTTAAT
		pML-lpg0714-H2A-E3LacZ	lpg0714-H2A-F	GCCAGTATAGCTGCTGAATTACGAAATCCCATTCA
			lpg0714-H2A-R	CGTAATTCAGCAGCTATACTGGCTGAAAACTGC
		pML-0714-H1mut-E3-LacZ	lpg0714-Mut-H1-F	GAATTACTCGCTCATACTCATTTGAATAATGAGCA
			lpg0714-Mut-H1-R	TCAAATGAGTATGAGCGAGTAATTCTTTCATTGGAGGATAG
			lpg0714-BseRI-R	TCATTGATGTAGCGATCAAGCGTTTAAGGG
		pML-0714-H2mut-E3-LacZ	lpg0714-Mut-H2-F	TTACTCCATGCTACTCATTTGAATAATGAGCATTAT
			lpg0714-Mut-H2-R	TTCAAATGAGTAGCATGGAGTAATTCTTTCATTGGAG
		pML-lpg0714-H3mut-E3LacZ	lpg0714-Mut-H3-F	CCATCATACTGCTTTGAATAATGAGCATTATAATTATTT
			lpg0714-Mut-H3-R	TCATTATTCAAAGCAGTATGATGGAGTAATTCTTTCATTG
		pML-0714-Nmut-E3LacZ	lpg0714-Mut-N-F	TACTCATTTGGCTAATGAGCATTATAATTATTTATTAACACG
			lpg0714-Mut-N-R	AATGCTCATTAGCCAAATGAGTATGATGGAGTAATTC
		pML-0714-Emut-E3LacZ	lpg0714-Mut-E-F	CATTTGAATAATGCTCATTATAATTATTTATTAACACGAATTTG
			lpg0714-Mut-E-R	ATAAATAATTATAATGAGCATTATTCAAATGAGTATGATGG
		pML-0714-Hmut-E3LacZ	lpg0714-Mut-H-F	TTGAATAATGAGGCTTATAATTATTTATTAACACGAATTTGTA
			lpg0714-Mut-H-R	GTTAATAAATAATTATAAGCCTCATTATTCAAATGAGTATGATG
		pML-0714-Cmut-E3LacZ	lpg0714-Mut-C-F	TAACACGAATTGCTATTAAAAATTTCTTTGTTGGACTCT
			lpg0714-Mut-C-R	AGAAATTTTTAATAGCAATTCGTGTTAATAAATAATTATAATGC
		pML-0714-HHHmut-E3LacZ	lpg0714-Mut-HHH-F	CTCGCTGCTACTGCTTTGAATAATGAGCATTATAATTATTTATT
			lpg0714-Mut-HHH-R	CATTATTCAAAGCAGTAGCAGCGAGTAATTCTTTCATTGGAGGAT
Construction of deletion mutants
lpg0714-6	lciRSE	pAA-lpg0714-Up	lpg0714-up-F	GAGCGGATCCCAAAACCGCATCTAAGGG
			lpg0714-up-R	GAGCGTCGACAATATCAGTACGGTTGAACC
		pAA-lpg0714-Dw	lpg0714-down-F	GACGGTCGACGCCAGCTTGCGGTAGATAGC
			lpg0714-down-R	GAGCGAATTCAGTGGTTATCTCGGGTATG
lpg0716	lciE	pMLpUC18-lpg0716-Up	lpg0716-Km-UP-F	GAACCTGCAGCAAATAACTGGCAAGAATGA
			lpg0716-Km-UP-R	GAACGTCGACACCTGACTCGTTTTTGCTCAT
		pMLpUC18-lpg0716-Dw	lpg0716-Km-Dw-F	GATCGTCGACACTGCTGAATTATCTCTCTGCTGA
			lpg0716-Km-Dw-R	GAACGGATCCCTGCTGAAATCTATGAAA
lpg2888		pZB-18-lpg2888-UP	lpg2888-UP-F	GACAGGATCCCGGGTTTATCTTGAAGAGCTGG
			lpg2888-UP-R	GACCGATATCTGTTTTGAGGGTTTTCAG
		pZB-18-lpg2888-DW	lpg2888-DW-F	GACCGATATCTGTTGTTAAGTAGCAAAAACAA
			lpg2888-DW-R	GACACTGCAGCCCGGGAGGCTGGTAGAAATTCC
His tagged LciR
		pML-pET15b+lpg0715	lpg0715-pET-NdeI	GTCACATATGCGATTATTAATTGTTGAAGAC
			lpg0715-pET-BamHI	GACAGGATCCAAGCGGTTAGTAATAGACATTGATT
lciR gel-shift probe
			lpg0716-gel-shift-F	CGCATAATGCCGTTGTGTTCAAA
			lpg0716-lacZ-BamHI	GACCGGATCCCCACCTGACTCGTTTTTGCTCA
